# Supplementary material for: Predation by avian predators may have initiated the evolution of myrmecomorph spiders
Source: Sci Rep. 2021 Aug 26;11:17266. doi: 10.1038/s41598-021-96737-2 (PMC8390495; doi:10.1038/s41598-021-96737-2)
Supplement: Supplementary file 2 — Supplementary Table S1. [file 41598_2021_96737_MOESM2_ESM.xlsx]

## Sheet: List1
bird ID	prey pair combination	trial	prey	attacking the prey	eating the prey	total time spent observing both preys from distance
JS9MC	Gryllus-Lasius	first	Lasius	0	0	5.5
JS9MC	Gryllus-Lasius	first	Gryllus	0	0
JS9MC	Gryllus-Lasius	second	Lasius	0	0	2.1
JS9MC	Gryllus-Lasius	second	Gryllus	0	0
JS9MC	Gryllus-Lasius	third	Lasius	0	0	13.6
JS9MC	Gryllus-Lasius	third	Gryllus	0	0
JS9MC	Gryllus-Lasius	fourth	Lasius	0	0	9.8
JS9MC	Gryllus-Lasius	fourth	Gryllus	0	0
JS9MC	Gryllus-Lasius	fifth	Lasius	0	0	5.6
JS9MC	Gryllus-Lasius	fifth	Gryllus	0	0
JS13MC	Gryllus-Lasius	first	Lasius	0	0	7.9
JS13MC	Gryllus-Lasius	first	Gryllus	1	1
JS13MC	Gryllus-Lasius	second	Lasius	0	0	0.7
JS13MC	Gryllus-Lasius	second	Gryllus	1	1
JS13MC	Gryllus-Lasius	third	Lasius	1	0	0.9
JS13MC	Gryllus-Lasius	third	Gryllus	1	1
JS13MC	Gryllus-Lasius	fourth	Lasius	0	0	5.6
JS13MC	Gryllus-Lasius	fourth	Gryllus	1	1
JS13MC	Gryllus-Lasius	fifth	Lasius	0	0	3.5
JS13MC	Gryllus-Lasius	fifth	Gryllus	0	0
JS18MC	Gryllus-Lasius	first	Lasius	0	0	6.8
JS18MC	Gryllus-Lasius	first	Gryllus	0	0
JS18MC	Gryllus-Lasius	second	Lasius	0	0	5.7
JS18MC	Gryllus-Lasius	second	Gryllus	0	0
JS18MC	Gryllus-Lasius	third	Lasius	0	0	14.6
JS18MC	Gryllus-Lasius	third	Gryllus	0	0
JS18MC	Gryllus-Lasius	fourth	Lasius	0	0	2.5
JS18MC	Gryllus-Lasius	fourth	Gryllus	0	0
JS18MC	Gryllus-Lasius	fifth	Lasius	0	0	3.6
JS18MC	Gryllus-Lasius	fifth	Gryllus	0	0
JS19MC	Gryllus-Lasius	first	Lasius	0	0	4.9
JS19MC	Gryllus-Lasius	first	Gryllus	0	0
JS19MC	Gryllus-Lasius	second	Lasius	0	0	5.8
JS19MC	Gryllus-Lasius	second	Gryllus	0	0
JS19MC	Gryllus-Lasius	third	Lasius	0	0	6.1
JS19MC	Gryllus-Lasius	third	Gryllus	0	0
JS19MC	Gryllus-Lasius	fourth	Lasius	0	0	2.6
JS19MC	Gryllus-Lasius	fourth	Gryllus	0	0
JS19MC	Gryllus-Lasius	fifth	Lasius	0	0	11.6
JS19MC	Gryllus-Lasius	fifth	Gryllus	1	1
JS20MC	Gryllus-Lasius	first	Lasius	0	0	20.5
JS20MC	Gryllus-Lasius	first	Gryllus	0	0
JS20MC	Gryllus-Lasius	second	Lasius	0	0	2.29999
JS20MC	Gryllus-Lasius	second	Gryllus	0	0
JS20MC	Gryllus-Lasius	third	Lasius	0	0	3.70001
JS20MC	Gryllus-Lasius	third	Gryllus	1	1
JS20MC	Gryllus-Lasius	fourth	Lasius	0	0	11.6
JS20MC	Gryllus-Lasius	fourth	Gryllus	0	0
JS20MC	Gryllus-Lasius	fifth	Lasius	0	0	2.9
JS20MC	Gryllus-Lasius	fifth	Gryllus	0	0
JS21MC	Gryllus-Lasius	first	Lasius	0	0	5.2
JS21MC	Gryllus-Lasius	first	Gryllus	1	1
JS21MC	Gryllus-Lasius	second	Lasius	0	0	1.7
JS21MC	Gryllus-Lasius	second	Gryllus	1	1
JS21MC	Gryllus-Lasius	third	Lasius	0	0	1.5
JS21MC	Gryllus-Lasius	third	Gryllus	1	1
JS21MC	Gryllus-Lasius	fourth	Lasius	0	0	2.7
JS21MC	Gryllus-Lasius	fourth	Gryllus	1	1
JS21MC	Gryllus-Lasius	fifth	Lasius	0	0	5.6
JS21MC	Gryllus-Lasius	fifth	Gryllus	1	1
JS22MC	Gryllus-Lasius	first	Lasius	0	0	9.2
JS22MC	Gryllus-Lasius	first	Gryllus	1	1
JS22MC	Gryllus-Lasius	second	Lasius	1	0	18.6
JS22MC	Gryllus-Lasius	second	Gryllus	1	1
JS22MC	Gryllus-Lasius	third	Lasius	0	0	22.8
JS22MC	Gryllus-Lasius	third	Gryllus	1	1
JS22MC	Gryllus-Lasius	fourth	Lasius	1	1	5.2
JS22MC	Gryllus-Lasius	fourth	Gryllus	0	0
JS22MC	Gryllus-Lasius	fifth	Lasius	0	0	9
JS22MC	Gryllus-Lasius	fifth	Gryllus	0	0
JS27MC	Gryllus-Lasius	first	Lasius	0	0	4.8
JS27MC	Gryllus-Lasius	first	Gryllus	0	0
JS27MC	Gryllus-Lasius	second	Lasius	0	0	10.2
JS27MC	Gryllus-Lasius	second	Gryllus	0	0
JS27MC	Gryllus-Lasius	third	Lasius	0	0	21.3
JS27MC	Gryllus-Lasius	third	Gryllus	0	0
JS27MC	Gryllus-Lasius	fourth	Lasius	0	0	4.7
JS27MC	Gryllus-Lasius	fourth	Gryllus	0	0
JS27MC	Gryllus-Lasius	fifth	Lasius	0	0	4.4
JS27MC	Gryllus-Lasius	fifth	Gryllus	0	0
JS28MC	Gryllus-Lasius	first	Lasius	0	0	12.7
JS28MC	Gryllus-Lasius	first	Gryllus	0	0
JS28MC	Gryllus-Lasius	second	Lasius	0	0	5.9
JS28MC	Gryllus-Lasius	second	Gryllus	0	0
JS28MC	Gryllus-Lasius	third	Lasius	0	0	6.7
JS28MC	Gryllus-Lasius	third	Gryllus	0	0
JS28MC	Gryllus-Lasius	fourth	Lasius	0	0	6.4
JS28MC	Gryllus-Lasius	fourth	Gryllus	0	0
JS28MC	Gryllus-Lasius	fifth	Lasius	0	0	11.4
JS28MC	Gryllus-Lasius	fifth	Gryllus	0	0
JS29MC	Gryllus-Lasius	first	Lasius	0	0	19.5
JS29MC	Gryllus-Lasius	first	Gryllus	1	1
JS29MC	Gryllus-Lasius	second	Lasius	0	0	6.8
JS29MC	Gryllus-Lasius	second	Gryllus	1	1
JS29MC	Gryllus-Lasius	third	Lasius	0	0	6.9
JS29MC	Gryllus-Lasius	third	Gryllus	1	1
JS29MC	Gryllus-Lasius	fourth	Lasius	0	0	4.2
JS29MC	Gryllus-Lasius	fourth	Gryllus	1	1
JS29MC	Gryllus-Lasius	fifth	Lasius	0	0	20.9
JS29MC	Gryllus-Lasius	fifth	Gryllus	1	1
JS30MC	Gryllus-Lasius	first	Lasius	0	0	3.8
JS30MC	Gryllus-Lasius	first	Gryllus	0	0
JS30MC	Gryllus-Lasius	second	Lasius	0	0	4
JS30MC	Gryllus-Lasius	second	Gryllus	0	0
JS30MC	Gryllus-Lasius	third	Lasius	0	0	10.4
JS30MC	Gryllus-Lasius	third	Gryllus	0	0
JS30MC	Gryllus-Lasius	fourth	Lasius	0	0	8.8
JS30MC	Gryllus-Lasius	fourth	Gryllus	0	0
JS30MC	Gryllus-Lasius	fifth	Lasius	0	0	6.1
JS30MC	Gryllus-Lasius	fifth	Gryllus	0	0
JS31MC	Gryllus-Lasius	first	Lasius	0	0	20
JS31MC	Gryllus-Lasius	first	Gryllus	0	0
JS31MC	Gryllus-Lasius	second	Lasius	0	0	18
JS31MC	Gryllus-Lasius	second	Gryllus	0	0
JS31MC	Gryllus-Lasius	third	Lasius	0	0	1.6
JS31MC	Gryllus-Lasius	third	Gryllus	0	0
JS31MC	Gryllus-Lasius	fourth	Lasius	0	0	15.6
JS31MC	Gryllus-Lasius	fourth	Gryllus	0	0
JS31MC	Gryllus-Lasius	fifth	Lasius	0	0	12.3
JS31MC	Gryllus-Lasius	fifth	Gryllus	0	0
JS32MC	Gryllus-Lasius	first	Lasius	0	0	7.7
JS32MC	Gryllus-Lasius	first	Gryllus	0	0
JS32MC	Gryllus-Lasius	second	Lasius	0	0	3.7
JS32MC	Gryllus-Lasius	second	Gryllus	1	1
JS32MC	Gryllus-Lasius	third	Lasius	0	0	2
JS32MC	Gryllus-Lasius	third	Gryllus	1	1
JS32MC	Gryllus-Lasius	fourth	Lasius	0	0	2.6
JS32MC	Gryllus-Lasius	fourth	Gryllus	1	1
JS32MC	Gryllus-Lasius	fifth	Lasius	0	0	1.9
JS32MC	Gryllus-Lasius	fifth	Gryllus	1	1
JS33MC	Gryllus-Lasius	first	Lasius	0	0	9.9
JS33MC	Gryllus-Lasius	first	Gryllus	0	0
JS33MC	Gryllus-Lasius	second	Lasius	0	0	2.3
JS33MC	Gryllus-Lasius	second	Gryllus	1	1
JS33MC	Gryllus-Lasius	third	Lasius	0	0	1.9
JS33MC	Gryllus-Lasius	third	Gryllus	1	1
JS33MC	Gryllus-Lasius	fourth	Lasius	0	0	0.8
JS33MC	Gryllus-Lasius	fourth	Gryllus	1	1
JS33MC	Gryllus-Lasius	fifth	Lasius	0	0	1.3
JS33MC	Gryllus-Lasius	fifth	Gryllus	1	1
JS34MC	Gryllus-Lasius	first	Lasius	0	0	1.6
JS34MC	Gryllus-Lasius	first	Gryllus	1	1
JS34MC	Gryllus-Lasius	second	Lasius	0	0	0.5
JS34MC	Gryllus-Lasius	second	Gryllus	1	1
JS34MC	Gryllus-Lasius	third	Lasius	0	0	0.8
JS34MC	Gryllus-Lasius	third	Gryllus	1	1
JS34MC	Gryllus-Lasius	fourth	Lasius	0	0	1.4
JS34MC	Gryllus-Lasius	fourth	Gryllus	1	1
JS34MC	Gryllus-Lasius	fifth	Lasius	0	0	1.5
JS34MC	Gryllus-Lasius	fifth	Gryllus	1	1
JS36MC	Gryllus-Lasius	first	Lasius	0	0	19.1
JS36MC	Gryllus-Lasius	first	Gryllus	0	0
JS36MC	Gryllus-Lasius	second	Lasius	0	0	8
JS36MC	Gryllus-Lasius	second	Gryllus	1	1
JS36MC	Gryllus-Lasius	third	Lasius	0	0	7.1
JS36MC	Gryllus-Lasius	third	Gryllus	1	0
JS36MC	Gryllus-Lasius	fourth	Lasius	0	0	8.6
JS36MC	Gryllus-Lasius	fourth	Gryllus	1	1
JS36MC	Gryllus-Lasius	fifth	Lasius	0	0	17.1
JS36MC	Gryllus-Lasius	fifth	Gryllus	1	1
JS37MC	Gryllus-Lasius	first	Lasius	0	0	13.2
JS37MC	Gryllus-Lasius	first	Gryllus	1	1
JS37MC	Gryllus-Lasius	second	Lasius	0	0	3.9
JS37MC	Gryllus-Lasius	second	Gryllus	1	1
JS37MC	Gryllus-Lasius	third	Lasius	0	0	10.6
JS37MC	Gryllus-Lasius	third	Gryllus	1	1
JS37MC	Gryllus-Lasius	fourth	Lasius	0	0	12.5
JS37MC	Gryllus-Lasius	fourth	Gryllus	1	1
JS37MC	Gryllus-Lasius	fifth	Lasius	0	0	4.7
JS37MC	Gryllus-Lasius	fifth	Gryllus	1	1
JS38MC	Gryllus-Lasius	first	Lasius	0	0	11.5
JS38MC	Gryllus-Lasius	first	Gryllus	1	1
JS38MC	Gryllus-Lasius	second	Lasius	0	0	5.8
JS38MC	Gryllus-Lasius	second	Gryllus	1	1
JS38MC	Gryllus-Lasius	third	Lasius	0	0	2.2
JS38MC	Gryllus-Lasius	third	Gryllus	1	1
JS38MC	Gryllus-Lasius	fourth	Lasius	0	0	1.9
JS38MC	Gryllus-Lasius	fourth	Gryllus	1	1
JS38MC	Gryllus-Lasius	fifth	Lasius	0	0	2.4
JS38MC	Gryllus-Lasius	fifth	Gryllus	1	1
JS39MC	Gryllus-Lasius	first	Lasius	0	0	4.1
JS39MC	Gryllus-Lasius	first	Gryllus	1	1
JS39MC	Gryllus-Lasius	second	Lasius	0	0	0.8
JS39MC	Gryllus-Lasius	second	Gryllus	0	0
JS39MC	Gryllus-Lasius	third	Lasius	0	0	14.8
JS39MC	Gryllus-Lasius	third	Gryllus	1	1
JS39MC	Gryllus-Lasius	fourth	Lasius	1	0	15.6
JS39MC	Gryllus-Lasius	fourth	Gryllus	1	1
JS39MC	Gryllus-Lasius	fifth	Lasius	0	0	3.2
JS39MC	Gryllus-Lasius	fifth	Gryllus	1	1
JS48MC	Gryllus-Lasius	first	Lasius	0	0	3.3
JS48MC	Gryllus-Lasius	first	Gryllus	0	0
JS48MC	Gryllus-Lasius	second	Lasius	0	0	4.1
JS48MC	Gryllus-Lasius	second	Gryllus	0	0
JS48MC	Gryllus-Lasius	third	Lasius	0	0	3.7
JS48MC	Gryllus-Lasius	third	Gryllus	1	1
JS48MC	Gryllus-Lasius	fourth	Lasius	0	0	4.1
JS48MC	Gryllus-Lasius	fourth	Gryllus	1	1
JS48MC	Gryllus-Lasius	fifth	Lasius	0	0	2.1
JS48MC	Gryllus-Lasius	fifth	Gryllus	1	1
JS64MM	Lasius-Phrurolithus	first	Lasius	0	0	12.5
JS64MM	Lasius-Phrurolithus	first	Phrurolithus	0	0
JS64MM	Lasius-Phrurolithus	second	Lasius	0	0	17.8
JS64MM	Lasius-Phrurolithus	second	Phrurolithus	0	0
JS64MM	Lasius-Phrurolithus	third	Lasius	0	0	12.7
JS64MM	Lasius-Phrurolithus	third	Phrurolithus	0	0
JS64MM	Lasius-Phrurolithus	fourth	Lasius	0	0	48
JS64MM	Lasius-Phrurolithus	fourth	Phrurolithus	0	0
JS64MM	Lasius-Phrurolithus	fifth	Lasius	0	0	7.4
JS64MM	Lasius-Phrurolithus	fifth	Phrurolithus	1	1
JS65MM	Lasius-Phrurolithus	first	Lasius	0	0	9.1
JS65MM	Lasius-Phrurolithus	first	Phrurolithus	0	0
JS65MM	Lasius-Phrurolithus	second	Lasius	0	0	4
JS65MM	Lasius-Phrurolithus	second	Phrurolithus	0	0
JS65MM	Lasius-Phrurolithus	third	Lasius	0	0	12.2
JS65MM	Lasius-Phrurolithus	third	Phrurolithus	0	0
JS65MM	Lasius-Phrurolithus	fourth	Lasius	0	0	3.4
JS65MM	Lasius-Phrurolithus	fourth	Phrurolithus	0	0
JS65MM	Lasius-Phrurolithus	fifth	Lasius	0	0	9.99999
JS65MM	Lasius-Phrurolithus	fifth	Phrurolithus	0	0
JS87MM	Lasius-Phrurolithus	first	Lasius	0	0	2.89999
JS87MM	Lasius-Phrurolithus	first	Phrurolithus	0	0
JS87MM	Lasius-Phrurolithus	second	Lasius	0	0	4.6
JS87MM	Lasius-Phrurolithus	second	Phrurolithus	0	0
JS87MM	Lasius-Phrurolithus	third	Lasius	0	0	6.5
JS87MM	Lasius-Phrurolithus	third	Phrurolithus	0	0
JS87MM	Lasius-Phrurolithus	fourth	Lasius	0	0	11.9
JS87MM	Lasius-Phrurolithus	fourth	Phrurolithus	0	0
JS87MM	Lasius-Phrurolithus	fifth	Lasius	0	0	15.4
JS87MM	Lasius-Phrurolithus	fifth	Phrurolithus	0	0
JS88MM	Lasius-Phrurolithus	first	Lasius	0	0	7.9
JS88MM	Lasius-Phrurolithus	first	Phrurolithus	0	0
JS88MM	Lasius-Phrurolithus	second	Lasius	0	0	14.2
JS88MM	Lasius-Phrurolithus	second	Phrurolithus	0	0
JS88MM	Lasius-Phrurolithus	third	Lasius	0	0	13.6
JS88MM	Lasius-Phrurolithus	third	Phrurolithus	0	0
JS88MM	Lasius-Phrurolithus	fourth	Lasius	0	0	6.80001
JS88MM	Lasius-Phrurolithus	fourth	Phrurolithus	0	0
JS88MM	Lasius-Phrurolithus	fifth	Lasius	0	0	5.60001
JS88MM	Lasius-Phrurolithus	fifth	Phrurolithus	0	0
JS89MM	Lasius-Phrurolithus	first	Lasius	0	0	12.2
JS89MM	Lasius-Phrurolithus	first	Phrurolithus	0	0
JS89MM	Lasius-Phrurolithus	second	Lasius	0	0	23.5
JS89MM	Lasius-Phrurolithus	second	Phrurolithus	0	0
JS89MM	Lasius-Phrurolithus	third	Lasius	0	0	4.1
JS89MM	Lasius-Phrurolithus	third	Phrurolithus	0	0
JS89MM	Lasius-Phrurolithus	fourth	Lasius	0	0	8
JS89MM	Lasius-Phrurolithus	fourth	Phrurolithus	0	0
JS89MM	Lasius-Phrurolithus	fifth	Lasius	0	0	7.1
JS89MM	Lasius-Phrurolithus	fifth	Phrurolithus	0	0
JS90MM	Lasius-Phrurolithus	first	Lasius	0	0	5.8
JS90MM	Lasius-Phrurolithus	first	Phrurolithus	0	0
JS90MM	Lasius-Phrurolithus	second	Lasius	0	0	7.5
JS90MM	Lasius-Phrurolithus	second	Phrurolithus	1	0
JS90MM	Lasius-Phrurolithus	third	Lasius	0	0	2.6
JS90MM	Lasius-Phrurolithus	third	Phrurolithus	0	0
JS90MM	Lasius-Phrurolithus	fourth	Lasius	0	0	2.1
JS90MM	Lasius-Phrurolithus	fourth	Phrurolithus	0	0
JS90MM	Lasius-Phrurolithus	fifth	Lasius	0	0	2.3
JS90MM	Lasius-Phrurolithus	fifth	Phrurolithus	0	0
JS91MM	Lasius-Phrurolithus	first	Lasius	0	0	15
JS91MM	Lasius-Phrurolithus	first	Phrurolithus	0	0
JS91MM	Lasius-Phrurolithus	second	Lasius	0	0	13.9
JS91MM	Lasius-Phrurolithus	second	Phrurolithus	0	0
JS91MM	Lasius-Phrurolithus	third	Lasius	0	0	10.6
JS91MM	Lasius-Phrurolithus	third	Phrurolithus	0	0
JS91MM	Lasius-Phrurolithus	fourth	Lasius	0	0	7.3
JS91MM	Lasius-Phrurolithus	fourth	Phrurolithus	0	0
JS91MM	Lasius-Phrurolithus	fifth	Lasius	0	0	8.9
JS91MM	Lasius-Phrurolithus	fifth	Phrurolithus	0	0
JS92MM	Lasius-Phrurolithus	first	Lasius	0	0	10.3
JS92MM	Lasius-Phrurolithus	first	Phrurolithus	0	0
JS92MM	Lasius-Phrurolithus	second	Lasius	0	0	3.8
JS92MM	Lasius-Phrurolithus	second	Phrurolithus	0	0
JS92MM	Lasius-Phrurolithus	third	Lasius	0	0	5.19999
JS92MM	Lasius-Phrurolithus	third	Phrurolithus	0	0
JS92MM	Lasius-Phrurolithus	fourth	Lasius	0	0	6.5
JS92MM	Lasius-Phrurolithus	fourth	Phrurolithus	0	0
JS92MM	Lasius-Phrurolithus	fifth	Lasius	0	0	2.3
JS92MM	Lasius-Phrurolithus	fifth	Phrurolithus	0	0
JS93MM	Lasius-Phrurolithus	first	Lasius	0	0	7.7
JS93MM	Lasius-Phrurolithus	first	Phrurolithus	0	0
JS93MM	Lasius-Phrurolithus	second	Lasius	0	0	12.8
JS93MM	Lasius-Phrurolithus	second	Phrurolithus	0	0
JS93MM	Lasius-Phrurolithus	third	Lasius	0	0	8.79999
JS93MM	Lasius-Phrurolithus	third	Phrurolithus	0	0
JS93MM	Lasius-Phrurolithus	fourth	Lasius	0	0	17.2
JS93MM	Lasius-Phrurolithus	fourth	Phrurolithus	0	0
JS93MM	Lasius-Phrurolithus	fifth	Lasius	0	0	3.1
JS93MM	Lasius-Phrurolithus	fifth	Phrurolithus	0	0
JS94MM	Lasius-Phrurolithus	first	Lasius	0	0	10.6
JS94MM	Lasius-Phrurolithus	first	Phrurolithus	0	0
JS94MM	Lasius-Phrurolithus	second	Lasius	0	0	14.2
JS94MM	Lasius-Phrurolithus	second	Phrurolithus	0	0
JS94MM	Lasius-Phrurolithus	third	Lasius	0	0	9.1
JS94MM	Lasius-Phrurolithus	third	Phrurolithus	0	0
JS94MM	Lasius-Phrurolithus	fourth	Lasius	1	0	4.7
JS94MM	Lasius-Phrurolithus	fourth	Phrurolithus	1	1
JS94MM	Lasius-Phrurolithus	fifth	Lasius	0	0	16.9
JS94MM	Lasius-Phrurolithus	fifth	Phrurolithus	1	1
JS95MM	Lasius-Phrurolithus	first	Lasius	0	0	10.9
JS95MM	Lasius-Phrurolithus	first	Phrurolithus	0	0
JS95MM	Lasius-Phrurolithus	second	Lasius	0	0	19.7
JS95MM	Lasius-Phrurolithus	second	Phrurolithus	0	0
JS95MM	Lasius-Phrurolithus	third	Lasius	0	0	5.7
JS95MM	Lasius-Phrurolithus	third	Phrurolithus	1	1
JS95MM	Lasius-Phrurolithus	fourth	Lasius	0	0	12.8
JS95MM	Lasius-Phrurolithus	fourth	Phrurolithus	0	0
JS95MM	Lasius-Phrurolithus	fifth	Lasius	0	0	13.1
JS95MM	Lasius-Phrurolithus	fifth	Phrurolithus	1	1
JS96MM	Lasius-Phrurolithus	first	Lasius	0	0	15.9
JS96MM	Lasius-Phrurolithus	first	Phrurolithus	1	1
JS96MM	Lasius-Phrurolithus	second	Lasius	0	0	33.5
JS96MM	Lasius-Phrurolithus	second	Phrurolithus	1	1
JS96MM	Lasius-Phrurolithus	third	Lasius	0	0	8
JS96MM	Lasius-Phrurolithus	third	Phrurolithus	0	0
JS96MM	Lasius-Phrurolithus	fourth	Lasius	0	0	5.4
JS96MM	Lasius-Phrurolithus	fourth	Phrurolithus	0	0
JS96MM	Lasius-Phrurolithus	fifth	Lasius	0	0	11.7
JS96MM	Lasius-Phrurolithus	fifth	Phrurolithus	0	0
JS97MM	Lasius-Phrurolithus	first	Lasius	0	0	23.1
JS97MM	Lasius-Phrurolithus	first	Phrurolithus	0	0
JS97MM	Lasius-Phrurolithus	second	Lasius	0	0	17.3
JS97MM	Lasius-Phrurolithus	second	Phrurolithus	0	0
JS97MM	Lasius-Phrurolithus	third	Lasius	0	0	13.3
JS97MM	Lasius-Phrurolithus	third	Phrurolithus	0	0
JS97MM	Lasius-Phrurolithus	fourth	Lasius	0	0	4.2
JS97MM	Lasius-Phrurolithus	fourth	Phrurolithus	0	0
JS97MM	Lasius-Phrurolithus	fifth	Lasius	0	0	3.2
JS97MM	Lasius-Phrurolithus	fifth	Phrurolithus	0	0
JS98MM	Lasius-Phrurolithus	first	Lasius	0	0	5.3
JS98MM	Lasius-Phrurolithus	first	Phrurolithus	0	0
JS98MM	Lasius-Phrurolithus	second	Lasius	0	0	3.4
JS98MM	Lasius-Phrurolithus	second	Phrurolithus	0	0
JS98MM	Lasius-Phrurolithus	third	Lasius	0	0	10.2
JS98MM	Lasius-Phrurolithus	third	Phrurolithus	0	0
JS98MM	Lasius-Phrurolithus	fourth	Lasius	0	0	4
JS98MM	Lasius-Phrurolithus	fourth	Phrurolithus	0	0
JS98MM	Lasius-Phrurolithus	fifth	Lasius	0	0	4.1
JS98MM	Lasius-Phrurolithus	fifth	Phrurolithus	0	0
JS99MM	Lasius-Phrurolithus	first	Lasius	0	0	6.7
JS99MM	Lasius-Phrurolithus	first	Phrurolithus	0	0
JS99MM	Lasius-Phrurolithus	second	Lasius	0	0	5.6
JS99MM	Lasius-Phrurolithus	second	Phrurolithus	0	0
JS99MM	Lasius-Phrurolithus	third	Lasius	0	0	6.39999
JS99MM	Lasius-Phrurolithus	third	Phrurolithus	0	0
JS99MM	Lasius-Phrurolithus	fourth	Lasius	0	0	3.29999
JS99MM	Lasius-Phrurolithus	fourth	Phrurolithus	0	0
JS99MM	Lasius-Phrurolithus	fifth	Lasius	0	0	7.3
JS99MM	Lasius-Phrurolithus	fifth	Phrurolithus	0	0
JS100MM	Lasius-Phrurolithus	first	Lasius	0	0	13.3
JS100MM	Lasius-Phrurolithus	first	Phrurolithus	0	0
JS100MM	Lasius-Phrurolithus	second	Lasius	0	0	23.7
JS100MM	Lasius-Phrurolithus	second	Phrurolithus	0	0
JS100MM	Lasius-Phrurolithus	third	Lasius	0	0	21.6
JS100MM	Lasius-Phrurolithus	third	Phrurolithus	0	0
JS100MM	Lasius-Phrurolithus	fourth	Lasius	0	0	7.40001
JS100MM	Lasius-Phrurolithus	fourth	Phrurolithus	0	0
JS100MM	Lasius-Phrurolithus	fifth	Lasius	0	0	19
JS100MM	Lasius-Phrurolithus	fifth	Phrurolithus	0	0
JS101MM	Lasius-Phrurolithus	first	Lasius	0	0	0.600003
JS101MM	Lasius-Phrurolithus	first	Phrurolithus	0	0
JS101MM	Lasius-Phrurolithus	second	Lasius	0	0	8.60001
JS101MM	Lasius-Phrurolithus	second	Phrurolithus	0	0
JS101MM	Lasius-Phrurolithus	third	Lasius	0	0	4
JS101MM	Lasius-Phrurolithus	third	Phrurolithus	0	0
JS101MM	Lasius-Phrurolithus	fourth	Lasius	0	0	10.2
JS101MM	Lasius-Phrurolithus	fourth	Phrurolithus	0	0
JS101MM	Lasius-Phrurolithus	fifth	Lasius	0	0	10.8
JS101MM	Lasius-Phrurolithus	fifth	Phrurolithus	0	0
JS102MM	Lasius-Phrurolithus	first	Lasius	0	0	20.8
JS102MM	Lasius-Phrurolithus	first	Phrurolithus	0	0
JS102MM	Lasius-Phrurolithus	second	Lasius	0	0	14.9
JS102MM	Lasius-Phrurolithus	second	Phrurolithus	0	0
JS102MM	Lasius-Phrurolithus	third	Lasius	0	0	13.1
JS102MM	Lasius-Phrurolithus	third	Phrurolithus	0	0
JS102MM	Lasius-Phrurolithus	fourth	Lasius	0	0	5.4
JS102MM	Lasius-Phrurolithus	fourth	Phrurolithus	0	0
JS102MM	Lasius-Phrurolithus	fifth	Lasius	0	0	3.9
JS102MM	Lasius-Phrurolithus	fifth	Phrurolithus	0	0
JS103MM	Lasius-Phrurolithus	first	Lasius	0	0	4.7
JS103MM	Lasius-Phrurolithus	first	Phrurolithus	0	0
JS103MM	Lasius-Phrurolithus	second	Lasius	0	0	15.3
JS103MM	Lasius-Phrurolithus	second	Phrurolithus	0	0
JS103MM	Lasius-Phrurolithus	third	Lasius	0	0	9.5
JS103MM	Lasius-Phrurolithus	third	Phrurolithus	0	0
JS103MM	Lasius-Phrurolithus	fourth	Lasius	0	0	9.2
JS103MM	Lasius-Phrurolithus	fourth	Phrurolithus	0	0
JS103MM	Lasius-Phrurolithus	fifth	Lasius	0	0	13.2
JS103MM	Lasius-Phrurolithus	fifth	Phrurolithus	0	0
Js104MM	Lasius-Phrurolithus	first	Lasius	0	0	10.6
Js104MM	Lasius-Phrurolithus	first	Phrurolithus	0	0
Js104MM	Lasius-Phrurolithus	second	Lasius	0	0	20.8
Js104MM	Lasius-Phrurolithus	second	Phrurolithus	0	0
Js104MM	Lasius-Phrurolithus	third	Lasius	0	0	7.8
Js104MM	Lasius-Phrurolithus	third	Phrurolithus	0	0
Js104MM	Lasius-Phrurolithus	fourth	Lasius	0	0	4.80001
Js104MM	Lasius-Phrurolithus	fourth	Phrurolithus	0	0
Js104MM	Lasius-Phrurolithus	fifth	Lasius	1	0	11.8
Js104MM	Lasius-Phrurolithus	fifth	Phrurolithus	0	0
JS105MM	Lasius-Phrurolithus	first	Lasius	0	0	3.9
JS105MM	Lasius-Phrurolithus	first	Phrurolithus	0	0
JS105MM	Lasius-Phrurolithus	second	Lasius	0	0	8.6
JS105MM	Lasius-Phrurolithus	second	Phrurolithus	0	0
JS105MM	Lasius-Phrurolithus	third	Lasius	0	0	5.19999
JS105MM	Lasius-Phrurolithus	third	Phrurolithus	0	0
JS105MM	Lasius-Phrurolithus	fourth	Lasius	0	0	6.50001
JS105MM	Lasius-Phrurolithus	fourth	Phrurolithus	0	0
JS105MM	Lasius-Phrurolithus	fifth	Lasius	0	0	5.60001
JS105MM	Lasius-Phrurolithus	fifth	Phrurolithus	0	0
JS106MM	Lasius-Phrurolithus	first	Lasius	0	0	9.6
JS106MM	Lasius-Phrurolithus	first	Phrurolithus	0	0
JS106MM	Lasius-Phrurolithus	second	Lasius	0	0	16.6
JS106MM	Lasius-Phrurolithus	second	Phrurolithus	0	0
JS106MM	Lasius-Phrurolithus	third	Lasius	0	0	14
JS106MM	Lasius-Phrurolithus	third	Phrurolithus	0	0
JS106MM	Lasius-Phrurolithus	fourth	Lasius	0	0	11.6
JS106MM	Lasius-Phrurolithus	fourth	Phrurolithus	0	0
JS106MM	Lasius-Phrurolithus	fifth	Lasius	0	0	11
JS106MM	Lasius-Phrurolithus	fifth	Phrurolithus	0	0
JS107MM	Lasius-Phrurolithus	first	Lasius	0	0	6.19999
JS107MM	Lasius-Phrurolithus	first	Phrurolithus	0	0
JS107MM	Lasius-Phrurolithus	second	Lasius	0	0	6.89999
JS107MM	Lasius-Phrurolithus	second	Phrurolithus	0	0
JS107MM	Lasius-Phrurolithus	third	Lasius	0	0	16.3
JS107MM	Lasius-Phrurolithus	third	Phrurolithus	0	0
JS107MM	Lasius-Phrurolithus	fourth	Lasius	0	0	15
JS107MM	Lasius-Phrurolithus	fourth	Phrurolithus	1	1
JS107MM	Lasius-Phrurolithus	fifth	Lasius	0	0	19.4
JS107MM	Lasius-Phrurolithus	fifth	Phrurolithus	0	0
JS108MM	Lasius-Phrurolithus	first	Lasius	0	0	32.7
JS108MM	Lasius-Phrurolithus	first	Phrurolithus	0	0
JS108MM	Lasius-Phrurolithus	second	Lasius	0	0	22.3
JS108MM	Lasius-Phrurolithus	second	Phrurolithus	1	0
JS108MM	Lasius-Phrurolithus	third	Lasius	0	0	10.6
JS108MM	Lasius-Phrurolithus	third	Phrurolithus	1	1
JS108MM	Lasius-Phrurolithus	fourth	Lasius	1	0	15.5
JS108MM	Lasius-Phrurolithus	fourth	Phrurolithus	1	1
JS108MM	Lasius-Phrurolithus	fifth	Lasius	0	0	7.8
JS108MM	Lasius-Phrurolithus	fifth	Phrurolithus	1	1
JS66PF	Alopecosa-Phrurolithus	first	Alopecosa	0	0	13.3
JS66PF	Alopecosa-Phrurolithus	first	Phrurolithus	0	0
JS66PF	Alopecosa-Phrurolithus	second	Alopecosa	0	0	4.1
JS66PF	Alopecosa-Phrurolithus	second	Phrurolithus	0	0
JS66PF	Alopecosa-Phrurolithus	third	Alopecosa	1	1	20.9
JS66PF	Alopecosa-Phrurolithus	third	Phrurolithus	1	1
JS66PF	Alopecosa-Phrurolithus	fourth	Alopecosa	1	1	16.9
JS66PF	Alopecosa-Phrurolithus	fourth	Phrurolithus	0	0
JS66PF	Alopecosa-Phrurolithus	fifth	Alopecosa	1	1	17.3
JS66PF	Alopecosa-Phrurolithus	fifth	Phrurolithus	1	1
JS67PF	Alopecosa-Phrurolithus	first	Alopecosa	1	1	13
JS67PF	Alopecosa-Phrurolithus	first	Phrurolithus	0	0
JS67PF	Alopecosa-Phrurolithus	second	Alopecosa	1	1	3.6
JS67PF	Alopecosa-Phrurolithus	second	Phrurolithus	0	0
JS67PF	Alopecosa-Phrurolithus	third	Alopecosa	1	1	23.5
JS67PF	Alopecosa-Phrurolithus	third	Phrurolithus	0	0
JS67PF	Alopecosa-Phrurolithus	fourth	Alopecosa	1	1	30.4
JS67PF	Alopecosa-Phrurolithus	fourth	Phrurolithus	0	0
JS67PF	Alopecosa-Phrurolithus	fifth	Alopecosa	1	1	3.9
JS67PF	Alopecosa-Phrurolithus	fifth	Phrurolithus	0	0
JS68PF	Alopecosa-Phrurolithus	first	Alopecosa	0	0	6.1
JS68PF	Alopecosa-Phrurolithus	first	Phrurolithus	0	0
JS68PF	Alopecosa-Phrurolithus	second	Alopecosa	0	0	5.8
JS68PF	Alopecosa-Phrurolithus	second	Phrurolithus	0	0
JS68PF	Alopecosa-Phrurolithus	third	Alopecosa	1	1	3.9
JS68PF	Alopecosa-Phrurolithus	third	Phrurolithus	0	0
JS68PF	Alopecosa-Phrurolithus	fourth	Alopecosa	1	1	1.4
JS68PF	Alopecosa-Phrurolithus	fourth	Phrurolithus	0	0
JS68PF	Alopecosa-Phrurolithus	fifth	Alopecosa	0	0	8.9
JS68PF	Alopecosa-Phrurolithus	fifth	Phrurolithus	0	0
JS70PF	Alopecosa-Phrurolithus	first	Alopecosa	0	0	20.2
JS70PF	Alopecosa-Phrurolithus	first	Phrurolithus	0	0
JS70PF	Alopecosa-Phrurolithus	second	Alopecosa	0	0	17
JS70PF	Alopecosa-Phrurolithus	second	Phrurolithus	0	0
JS70PF	Alopecosa-Phrurolithus	third	Alopecosa	0	0	13.2
JS70PF	Alopecosa-Phrurolithus	third	Phrurolithus	0	0
JS70PF	Alopecosa-Phrurolithus	fourth	Alopecosa	0	0	8.2
JS70PF	Alopecosa-Phrurolithus	fourth	Phrurolithus	0	0
JS70PF	Alopecosa-Phrurolithus	fifth	Alopecosa	0	0	17.9
JS70PF	Alopecosa-Phrurolithus	fifth	Phrurolithus	0	0
JS71PF	Alopecosa-Phrurolithus	first	Alopecosa	0	0	4.1
JS71PF	Alopecosa-Phrurolithus	first	Phrurolithus	0	0
JS71PF	Alopecosa-Phrurolithus	second	Alopecosa	0	0	8.6
JS71PF	Alopecosa-Phrurolithus	second	Phrurolithus	0	0
JS71PF	Alopecosa-Phrurolithus	third	Alopecosa	0	0	7.8
JS71PF	Alopecosa-Phrurolithus	third	Phrurolithus	0	0
JS71PF	Alopecosa-Phrurolithus	fourth	Alopecosa	0	0	3.3
JS71PF	Alopecosa-Phrurolithus	fourth	Phrurolithus	0	0
JS71PF	Alopecosa-Phrurolithus	fifth	Alopecosa	0	0	2.70001
JS71PF	Alopecosa-Phrurolithus	fifth	Phrurolithus	0	0
JS72PF	Alopecosa-Phrurolithus	first	Alopecosa	0	0	3.70001
JS72PF	Alopecosa-Phrurolithus	first	Phrurolithus	0	0
JS72PF	Alopecosa-Phrurolithus	second	Alopecosa	0	0	12.7
JS72PF	Alopecosa-Phrurolithus	second	Phrurolithus	0	0
JS72PF	Alopecosa-Phrurolithus	third	Alopecosa	0	0	7.4
JS72PF	Alopecosa-Phrurolithus	third	Phrurolithus	0	0
JS72PF	Alopecosa-Phrurolithus	fourth	Alopecosa	0	0	4.4
JS72PF	Alopecosa-Phrurolithus	fourth	Phrurolithus	0	0
JS72PF	Alopecosa-Phrurolithus	fifth	Alopecosa	0	0	4.8
JS72PF	Alopecosa-Phrurolithus	fifth	Phrurolithus	0	0
JS73PF	Alopecosa-Phrurolithus	first	Alopecosa	1	1	13.3
JS73PF	Alopecosa-Phrurolithus	first	Phrurolithus	0	0
JS73PF	Alopecosa-Phrurolithus	second	Alopecosa	0	0	22
JS73PF	Alopecosa-Phrurolithus	second	Phrurolithus	1	1
JS73PF	Alopecosa-Phrurolithus	third	Alopecosa	0	0	6
JS73PF	Alopecosa-Phrurolithus	third	Phrurolithus	1	1
JS73PF	Alopecosa-Phrurolithus	fourth	Alopecosa	0	0	8.10001
JS73PF	Alopecosa-Phrurolithus	fourth	Phrurolithus	1	1
JS73PF	Alopecosa-Phrurolithus	fifth	Alopecosa	1	1	2.8
JS73PF	Alopecosa-Phrurolithus	fifth	Phrurolithus	0	0
JS74PF	Alopecosa-Phrurolithus	first	Alopecosa	0	0	6.5
JS74PF	Alopecosa-Phrurolithus	first	Phrurolithus	0	0
JS74PF	Alopecosa-Phrurolithus	second	Alopecosa	0	0	10.2
JS74PF	Alopecosa-Phrurolithus	second	Phrurolithus	0	0
JS74PF	Alopecosa-Phrurolithus	third	Alopecosa	1	1	2.8
JS74PF	Alopecosa-Phrurolithus	third	Phrurolithus	0	0
JS74PF	Alopecosa-Phrurolithus	fourth	Alopecosa	0	0	4.3
JS74PF	Alopecosa-Phrurolithus	fourth	Phrurolithus	0	0
JS74PF	Alopecosa-Phrurolithus	fifth	Alopecosa	0	0	6.3
JS74PF	Alopecosa-Phrurolithus	fifth	Phrurolithus	0	0
JS75PF	Alopecosa-Phrurolithus	first	Alopecosa	0	0	4.5
JS75PF	Alopecosa-Phrurolithus	first	Phrurolithus	0	0
JS75PF	Alopecosa-Phrurolithus	second	Alopecosa	0	0	3.6
JS75PF	Alopecosa-Phrurolithus	second	Phrurolithus	0	0
JS75PF	Alopecosa-Phrurolithus	third	Alopecosa	0	0	11.6
JS75PF	Alopecosa-Phrurolithus	third	Phrurolithus	0	0
JS75PF	Alopecosa-Phrurolithus	fourth	Alopecosa	0	0	4.9
JS75PF	Alopecosa-Phrurolithus	fourth	Phrurolithus	0	0
JS75PF	Alopecosa-Phrurolithus	fifth	Alopecosa	0	0	9.8
JS75PF	Alopecosa-Phrurolithus	fifth	Phrurolithus	0	0
JS76PF	Alopecosa-Phrurolithus	first	Alopecosa	0	0	15.8
JS76PF	Alopecosa-Phrurolithus	first	Phrurolithus	0	0
JS76PF	Alopecosa-Phrurolithus	second	Alopecosa	0	0	16.9
JS76PF	Alopecosa-Phrurolithus	second	Phrurolithus	0	0
JS76PF	Alopecosa-Phrurolithus	third	Alopecosa	0	0	7.00001
JS76PF	Alopecosa-Phrurolithus	third	Phrurolithus	0	0
JS76PF	Alopecosa-Phrurolithus	fourth	Alopecosa	1	1	1.8
JS76PF	Alopecosa-Phrurolithus	fourth	Phrurolithus	0	0
JS76PF	Alopecosa-Phrurolithus	fifth	Alopecosa	1	1	3.8
JS76PF	Alopecosa-Phrurolithus	fifth	Phrurolithus	0	0
JS77PF	Alopecosa-Phrurolithus	first	Alopecosa	0	0	10.8
JS77PF	Alopecosa-Phrurolithus	first	Phrurolithus	0	0
JS77PF	Alopecosa-Phrurolithus	second	Alopecosa	0	0	2.5
JS77PF	Alopecosa-Phrurolithus	second	Phrurolithus	0	0
JS77PF	Alopecosa-Phrurolithus	third	Alopecosa	0	0	3.8
JS77PF	Alopecosa-Phrurolithus	third	Phrurolithus	0	0
JS77PF	Alopecosa-Phrurolithus	fourth	Alopecosa	0	0	21.6
JS77PF	Alopecosa-Phrurolithus	fourth	Phrurolithus	0	0
JS77PF	Alopecosa-Phrurolithus	fifth	Alopecosa	0	0	1.8
JS77PF	Alopecosa-Phrurolithus	fifth	Phrurolithus	0	0
JS78PF	Alopecosa-Phrurolithus	first	Alopecosa	0	0	5.9
JS78PF	Alopecosa-Phrurolithus	first	Phrurolithus	0	0
JS78PF	Alopecosa-Phrurolithus	second	Alopecosa	0	0	24.6
JS78PF	Alopecosa-Phrurolithus	second	Phrurolithus	0	0
JS78PF	Alopecosa-Phrurolithus	third	Alopecosa	0	0	2.6
JS78PF	Alopecosa-Phrurolithus	third	Phrurolithus	0	0
JS78PF	Alopecosa-Phrurolithus	fourth	Alopecosa	0	0	25.8
JS78PF	Alopecosa-Phrurolithus	fourth	Phrurolithus	0	0
JS78PF	Alopecosa-Phrurolithus	fifth	Alopecosa	0	0	3.4
JS78PF	Alopecosa-Phrurolithus	fifth	Phrurolithus	0	0
JS79PF	Alopecosa-Phrurolithus	first	Alopecosa	0	0	5.9
JS79PF	Alopecosa-Phrurolithus	first	Phrurolithus	0	0
JS79PF	Alopecosa-Phrurolithus	second	Alopecosa	0	0	6.8
JS79PF	Alopecosa-Phrurolithus	second	Phrurolithus	0	0
JS79PF	Alopecosa-Phrurolithus	third	Alopecosa	0	0	14.6
JS79PF	Alopecosa-Phrurolithus	third	Phrurolithus	0	0
JS79PF	Alopecosa-Phrurolithus	fourth	Alopecosa	0	0	12.3
JS79PF	Alopecosa-Phrurolithus	fourth	Phrurolithus	0	0
JS79PF	Alopecosa-Phrurolithus	fifth	Alopecosa	0	0	11
JS79PF	Alopecosa-Phrurolithus	fifth	Phrurolithus	0	0
JS80PF	Alopecosa-Phrurolithus	first	Alopecosa	1	1	6.39999
JS80PF	Alopecosa-Phrurolithus	first	Phrurolithus	0	0
JS80PF	Alopecosa-Phrurolithus	second	Alopecosa	1	1	14.5
JS80PF	Alopecosa-Phrurolithus	second	Phrurolithus	0	0
JS80PF	Alopecosa-Phrurolithus	third	Alopecosa	1	1	6.9
JS80PF	Alopecosa-Phrurolithus	third	Phrurolithus	0	0
JS80PF	Alopecosa-Phrurolithus	fourth	Alopecosa	1	1	0.8
JS80PF	Alopecosa-Phrurolithus	fourth	Phrurolithus	0	0
JS80PF	Alopecosa-Phrurolithus	fifth	Alopecosa	1	1	18
JS80PF	Alopecosa-Phrurolithus	fifth	Phrurolithus	0	0
JS81PF	Alopecosa-Phrurolithus	first	Alopecosa	1	1	2.6
JS81PF	Alopecosa-Phrurolithus	first	Phrurolithus	0	0
JS81PF	Alopecosa-Phrurolithus	second	Alopecosa	1	1	3.9
JS81PF	Alopecosa-Phrurolithus	second	Phrurolithus	0	0
JS81PF	Alopecosa-Phrurolithus	third	Alopecosa	1	1	2.6
JS81PF	Alopecosa-Phrurolithus	third	Phrurolithus	0	0
JS81PF	Alopecosa-Phrurolithus	fourth	Alopecosa	1	1	2.9
JS81PF	Alopecosa-Phrurolithus	fourth	Phrurolithus	0	0
JS81PF	Alopecosa-Phrurolithus	fifth	Alopecosa	1	1	1.1
JS81PF	Alopecosa-Phrurolithus	fifth	Phrurolithus	0	0
JS82PF	Alopecosa-Phrurolithus	first	Alopecosa	1	1	14.7
JS82PF	Alopecosa-Phrurolithus	first	Phrurolithus	0	0
JS82PF	Alopecosa-Phrurolithus	second	Alopecosa	0	0	15.5
JS82PF	Alopecosa-Phrurolithus	second	Phrurolithus	0	0
JS82PF	Alopecosa-Phrurolithus	third	Alopecosa	1	1	7.59999
JS82PF	Alopecosa-Phrurolithus	third	Phrurolithus	0	0
JS82PF	Alopecosa-Phrurolithus	fourth	Alopecosa	0	0	4.70001
JS82PF	Alopecosa-Phrurolithus	fourth	Phrurolithus	0	0
JS82PF	Alopecosa-Phrurolithus	fifth	Alopecosa	1	1	11.7
JS82PF	Alopecosa-Phrurolithus	fifth	Phrurolithus	0	0
JS83PF	Alopecosa-Phrurolithus	first	Alopecosa	0	0	0.999997
JS83PF	Alopecosa-Phrurolithus	first	Phrurolithus	0	0
JS83PF	Alopecosa-Phrurolithus	second	Alopecosa	1	1	5.2
JS83PF	Alopecosa-Phrurolithus	second	Phrurolithus	0	0
JS83PF	Alopecosa-Phrurolithus	third	Alopecosa	0	0	1.50001
JS83PF	Alopecosa-Phrurolithus	third	Phrurolithus	0	0
JS83PF	Alopecosa-Phrurolithus	fourth	Alopecosa	0	0	24.6
JS83PF	Alopecosa-Phrurolithus	fourth	Phrurolithus	0	0
JS83PF	Alopecosa-Phrurolithus	fifth	Alopecosa	1	1	2.1
JS83PF	Alopecosa-Phrurolithus	fifth	Phrurolithus	0	0
JS84PF	Alopecosa-Phrurolithus	first	Alopecosa	0	0	8.9
JS84PF	Alopecosa-Phrurolithus	first	Phrurolithus	0	0
JS84PF	Alopecosa-Phrurolithus	second	Alopecosa	1	1	1.9
JS84PF	Alopecosa-Phrurolithus	second	Phrurolithus	0	0
JS84PF	Alopecosa-Phrurolithus	third	Alopecosa	0	0	10.1
JS84PF	Alopecosa-Phrurolithus	third	Phrurolithus	0	0
JS84PF	Alopecosa-Phrurolithus	fourth	Alopecosa	0	0	9.8
JS84PF	Alopecosa-Phrurolithus	fourth	Phrurolithus	0	0
JS84PF	Alopecosa-Phrurolithus	fifth	Alopecosa	0	0	4.6
JS84PF	Alopecosa-Phrurolithus	fifth	Phrurolithus	0	0
JS85PF	Alopecosa-Phrurolithus	first	Alopecosa	0	0	25.8
JS85PF	Alopecosa-Phrurolithus	first	Phrurolithus	0	0
JS85PF	Alopecosa-Phrurolithus	second	Alopecosa	0	0	12.5
JS85PF	Alopecosa-Phrurolithus	second	Phrurolithus	0	0
JS85PF	Alopecosa-Phrurolithus	third	Alopecosa	1	1	4.5
JS85PF	Alopecosa-Phrurolithus	third	Phrurolithus	0	0
JS85PF	Alopecosa-Phrurolithus	fourth	Alopecosa	0	0	11.8
JS85PF	Alopecosa-Phrurolithus	fourth	Phrurolithus	0	0
JS85PF	Alopecosa-Phrurolithus	fifth	Alopecosa	0	0	2.1
JS85PF	Alopecosa-Phrurolithus	fifth	Phrurolithus	0	0
JS86PF	Alopecosa-Phrurolithus	first	Alopecosa	0	0	2.89999
JS86PF	Alopecosa-Phrurolithus	first	Phrurolithus	0	0
JS86PF	Alopecosa-Phrurolithus	second	Alopecosa	0	0	4.6
JS86PF	Alopecosa-Phrurolithus	second	Phrurolithus	0	0
JS86PF	Alopecosa-Phrurolithus	third	Alopecosa	0	0	6.5
JS86PF	Alopecosa-Phrurolithus	third	Phrurolithus	0	0
JS86PF	Alopecosa-Phrurolithus	fourth	Alopecosa	0	0	11.9
JS86PF	Alopecosa-Phrurolithus	fourth	Phrurolithus	0	0
JS86PF	Alopecosa-Phrurolithus	fifth	Alopecosa	1	1	15.4
JS86PF	Alopecosa-Phrurolithus	fifth	Phrurolithus	0	0
JS87PF	Alopecosa-Phrurolithus	first	Alopecosa	0	0	21.2
JS87PF	Alopecosa-Phrurolithus	first	Phrurolithus	0	0
JS87PF	Alopecosa-Phrurolithus	second	Alopecosa	0	0	7.3
JS87PF	Alopecosa-Phrurolithus	second	Phrurolithus	0	0
JS87PF	Alopecosa-Phrurolithus	third	Alopecosa	0	0	10.5
JS87PF	Alopecosa-Phrurolithus	third	Phrurolithus	0	0
JS87PF	Alopecosa-Phrurolithus	fourth	Alopecosa	1	1	10.6
JS87PF	Alopecosa-Phrurolithus	fourth	Phrurolithus	0	0
JS87PF	Alopecosa-Phrurolithus	fifth	Alopecosa	1	1	14.7
JS87PF	Alopecosa-Phrurolithus	fifth	Phrurolithus	0	0
